# Supplementary material for: Selective Sweeps in Cattle Genomes in Response to the Influence of Urbanization and Environmental Contamination
Source: Genes (Basel). 2023 Nov 15;14(11):2083. doi: 10.3390/genes14112083 (PMC10671461; doi:10.3390/genes14112083)
Supplement: Supplementary file 1 [file genes-14-02083-s001.zip]

Archive with 1 entries (1 files):
- genes-2704487-supplementary.pdf
